# Supplementary material for: Risk factors and spatio-temporal patterns of livestock anthrax in Khuvsgul Province, Mongolia
Source: PLoS One. 2021 Nov 19;16(11):e0260299. doi: 10.1371/journal.pone.0260299 (PMC8604359; doi:10.1371/journal.pone.0260299)
Supplement: S1 Table — The maximum expected K distances with statistically significant values are highlighted with a gray background in the table. The spatial values corresponding to the time phases were then used for kernel density estimation analysis on anthrax carcass sites. (XLSX) [file pone.0260299.s004.xlsx]

## Sheet: S1 Table
S1 Table. Result of the multi-distance spatial cluster analyses
	expectedK (m)	observedK (m)	diffK (m)	LwConfEnv	HiConfEnv
1986–1995	7212.51	17579.1	10366.6	0	14916.4
	14425	31446.5	17021.4	7861.61	24103.3
	21637.5	37373.7	15736.2	17223.9	31837.1
	28850	44053.1	15203.1	22785.1	39308.1
	36062.5	50092.7	14030.2	30244.2	46376.9
	43275	57770.8	14495.8	38353.1	54125.4
	50487.5	64254	13766.4	45298.2	60997.2
	57700	69698.4	11998.4	52029.4	69520.9
	64912.6	74747.4	9834.82	59457.9	76464.1
	72125.1	8018.72	7893.66	66056.3	84012.7
1996–2005	8324.03	50481.7	42157.6	5820.17	13505.6
	16648.1	53586.4	36938.4	14617.4	22015.1
	24972.1	56819.8	31847.7	22367.4	29456.8
	33296.1	60247.6	26951.5	30712.7	38131.3
	41620.1	68884.1	27264	39408.3	45970
	49944.2	76807.3	26863.1	47228.2	54954.8
	58268.2	83379.1	25110.9	55450.5	63264.4
	66592.2	88679.6	22087.4	63715.9	71810.3
	74916.2	96178.6	21262.3	71574.1	79212.3
	83240.3	99951.7	16711.4	79212.3	87719.4
2006–2015	8813.44	25903.5	17090	4729.31	13652.3
	17626.9	35757.6	18130.8	13788.2	23881.8
	26440.3	44364.8	17924.5	23408.9	32822.4
	35253.7	52592.5	17338.8	31725.2	40911.5
	44067.2	62324.1	18256.9	41047.9	50752.9
	52880.6	70913.3	18032.7	49901.1	59383.7
	61694.1	82864.1	21170.1	58530.1	68425.3
	70507.5	90538.7	20031.3	66182.1	77156.8
	79320.9	98713.1	19392.1	75149.9	85629.6
	88134.4	104990	16855.5	83379.9	94487.5
1986–2015	8821.77	34127.5	25305.7	7653.68	10929.5
	17643.5	39099.8	21456.2	16324.1	19805.3
	26465.3	46413.4	19948.1	25122.9	29104.9
	35287.1	52656.7	17369.6	34085.4	37663.3
	44108.8	61915	17806.1	42647.6	46444.4
	52930.6	70904.4	17973.8	51067.6	55533.8
	61752.4	80358.3	18605.9	59906.7	64401.9
	70574.1	88048.3	17474.2	68322.2	72936.7
	79395.9	95759.5	16363.6	76914.8	81190.1
	88217.7	102593	14374.9	85190.7	89747.3
