# Supplementary material for: Risk factors and spatio-temporal patterns of livestock anthrax in Khuvsgul Province, Mongolia
Source: PLoS One. 2021 Nov 19;16(11):e0260299. doi: 10.1371/journal.pone.0260299 (PMC8604359; doi:10.1371/journal.pone.0260299)
Supplement: S2 Table — (XLSX) [file pone.0260299.s005.xlsx]

## Sheet: S2 Table
S2 Table. Annual cattle anthrax incidences in Khuvsgul Province during (1986–2000) and after (2001–2015) the economic transition of Mongolia.
				Linear regression
Period	Cattle anthrax case	Ann1 min	Ann2 max	Slope	p	R2
1986-2000	805	3	191	10.08 ± 2.313	0.0008	0.5933
2001-2015	364	0	58	-2.475 ± 0.6898	0.0033	0.4976
1Minimum annual number of cases; 2Maximum annual number of cases
